# Supplementary material for: JAC4 Alleviates Rotenone-Induced Parkinson’s Disease through the Inactivation of the NLRP3 Signal Pathway
Source: Antioxidants (Basel). 2023 May 20;12(5):1134. doi: 10.3390/antiox12051134 (PMC10215424; doi:10.3390/antiox12051134)
Supplement: Supplementary file 1 [file antioxidants-12-01134-s001.zip]

Archive with 1 entries (1 files):
- antioxidants-2322221-supplementary.pdf
